# Supplementary material for: Cardiac hydatid cyst in an atypical location presenting with frequent premature ventricle contractions
Source: Eur Heart J Case Rep. 2024 Jan 9;8(1):ytae008. doi: 10.1093/ehjcr/ytae008 (PMC10787365; doi:10.1093/ehjcr/ytae008)
Supplement: ytae008_Supplementary_Data [file ytae008_supplementary_data.zip]

Archive with 3 entries (3 files):
- MOVIE-0003.mp4
- MOVIE-0004.mp4
- MOVIE-0001.mp4
